# Supplementary material for: Examining a Genomic Test in Predicting Extended Endocrine Benefit and Recurrence Risk in a Diverse Breast Cancer Population
Source: Curr Oncol. 2025 Sep 25;32(10):537. doi: 10.3390/curroncol32100537 (PMC12563413; doi:10.3390/curroncol32100537)
Supplement: Supplementary file 1 [file curroncol-32-00537-s001.zip]

Archive with 1 entries (1 files):
- curroncol-3807053-supplementary.xlsx
