# Supplementary material for: Examining a Genomic Test in Predicting Extended Endocrine Benefit and Recurrence Risk in a Diverse Breast Cancer Population
Source: Curr Oncol. 2025 Sep 25;32(10):537. doi: 10.3390/curroncol32100537 (PMC12563413; doi:10.3390/curroncol32100537)
Supplement: Supplementary file 1 [file curroncol-32-00537-s001.zip › curroncol-3807053-supplementary.xlsx]

## Sheet: Endocrine prediction
Table S1: Endocrine Prediction
			Total (N = 159)	Univariable (EP YES, N = 62)
Variable		N	Col%	N	%	OR	LCL	UCL	P
Age	30-39	4	2.51572	3	75	1
	40-49	40	25.1572	12	30	0.142907	0.0134677	1.51641	0.106425
	50-59	52	32.7044	19	36.5385	0.191969	0.0186339	1.97769	0.165469
	60-69	47	29.5597	20	42.5532	0.246978	0.0238926	2.55301	0.240604
	70+	16	10.0629	8	50	0.33342	0.0283125	3.92649	0.382701
Race	White	43	27.044	19	44.186	1
	Filipino	18	11.3208	7	38.8889	0.803828	0.26159	2.47005	0.703015
	Japanese	47	29.5597	20	42.5532	0.935673	0.406118	2.15573	0.875923
	Native Hawaiian	23	14.4654	8	34.7826	0.673684	0.236195	1.92151	0.460125
	Other Asian PI	19	11.9497	5	26.3158	0.451128	0.13789	1.47593	0.188091
	Other	9	5.66038	3	33.3333	0.631579	0.13939	2.86171	0.551113
Laterality	Left	77	48.4277	31	40.2597	1
	Right	82	51.5723	31	37.8049	0.901961	0.476689	1.70663	0.751143
BCI Recurrence Risk	Low (0-4)	48	30.1887	9	18.75	1
	Mid (5-9)	24	15.0943	10	41.6667	3.09518	1.04268	9.18799	0.041826
	High (10+)	87	54.717	43	49.4253	4.23476	1.83216	9.78803	0.000734371
Recurrence Score	0-13	40	25.1572	13	32.5	1
	14-18	37	23.2704	14	37.8378	1.26419	0.494992	3.2287	0.62411
	19+	28	17.6101	11	39.2857	1.34387	0.491197	3.67668	0.564919
	N/A	54	33.9623	24	44.4444	1.66151	0.708745	3.89507	0.242804
Tumor Size (cm)	0.0-0.9	38	23.8994	13	34.2105	1
	1.0-1.9	70	44.0252	23	32.8571	0.941089	0.408148	2.16992	0.886725
	2.0+	51	32.0755	26	50.9804	1.99998	0.840961	4.75639	0.116856
Tumor Grade	1	55	34.5912	15	27.2727	1
	2	74	46.5409	26	35.1351	1.44444	0.674492	3.09332	0.343928
	3	30	18.8679	21	70	6.22222	2.3335	16.5914	0.000258835
Lymph Nodes	Negative	122	76.7296	50	40.9836	1
	Positive	37	23.2704	12	32.4324	0.691213	0.317761	1.50357	0.351652
Histology	Ductal	138	86.7925	51	36.9565	1
	Lobular	17	10.6918	9	52.9412	1.91909	0.696766	5.28572	0.207304
	Mixed	4	2.51572	2	50	1.70588	0.233137	12.4821	0.598912
ER	0-49	5	3.14465	4	80	1
	50-100	154	96.8553	58	37.6623	0.151042	0.01648	1.38433	0.094476
PR	0-49	47	29.5597	17	36.1702	1
	50-100	112	70.4403	45	40.1786	1.18525	0.58577	2.39824	0.636476
HER2	Negative	96	60.3774	37	38.5417	1
	Positive	63	39.6226	25	39.6825	1.04913	0.547198	2.01146	0.885176

## Sheet: Recurrence risk
Table S2: Univariable BCI Recurrence Risk
			Total (N = 159)	Low (N = 48)			Mid (N = 24)				High (N = 87)
Variable		N	Col%	N	%	OR	N	%	OR	P	N	%	OR	P
Age	30-49	44	27.673	17	38.6364	1	9	20.4545	1		18	40.9091	1
	50-59	52	32.7044	15	28.8462	1	10	19.2308	1.25926	0.69112	27	51.9231	1.7	0.255846
	60-69	47	29.5597	10	21.2766	1	4	8.51064	0.75556	0.697479	33	70.2128	3.11667	0.021556
	70+	16	10.0629	6	37.5	1	1	6.25	0.314953	0.317565	9	56.25	1.41667	0.578078
Race	White	43	27.044	9	20.9302	1	4	9.30233	1		30	69.7674	1
	Filipino	18	11.3208	4	22.2222	1	2	11.1111	1.125	0.911031	12	66.6667	0.9	0.878849
	Japanese	47	29.5597	23	48.9362	1	7	14.8936	0.684786	0.608819	17	36.1702	0.221739	0.00242695
	Native Hawaiian	23	14.4654	5	21.7391	1	5	21.7391	2.25	0.352619	13	56.5217	0.78	0.701897
	Other Asian PI	19	11.9497	6	31.5789	1	4	21.0526	1.5	0.645693	9	47.3684	0.45	0.219118
	Other	9	5.66038	1	11.1111	1	2	22.2222	4.49775	0.270343	6	66.6667	1.79909	0.607967
Laterality	Left	77	48.4277	28	36.3636	1	11	14.2857	1		38	49.3506	1
	Right	82	51.5723	20	24.3902	1	13	15.8537	1.65445	0.317372	49	59.7561	1.80517	0.104579
Prediction	No	97	61.0063	39	40.2062	1	14	14.433	1		44	45.3608	1
	Yes	62	38.9937	9	14.5161	1	10	16.129	3.09509	0.0418302	43	69.3548	4.23466	0.000734469
Recurrence Score	0-13	40	25.1572	14	35	1	4	10	1		22	55	1
	14-18	37	23.2704	17	45.9459	1	6	16.2162	1.23529	0.775084	14	37.8378	0.524064	0.193687
	19+	28	17.6101	4	14.2857	1	7	25	6.12487	0.0319995	17	60.7143	2.70449	0.127292
	N/A	54	33.9623	13	24.0741	1	7	12.963	1.88461	0.389005	34	62.963	1.66434	0.280925
Tumor Size (cm)	0.0-0.9	38	23.8994	11	28.9474	1	3	7.89474	1		24	63.1579	1
	1.0-1.9	70	44.0252	26	37.1429	1	11	15.7143	1.55121	0.555146	33	47.1429	0.581731	0.2273
	2.0+	51	32.0755	11	21.5686	1	10	19.6078	3.33318	0.124779	30	58.8235	1.25	0.659704
Tumor Grade	1	55	34.5912	31	56.3636	1	5	9.09091	1		19	34.5455	1
	2-3	104	65.4088	17	16.3462	1	19	18.2692	6.92933	0.00096057	68	65.3846	6.52623	2.44186e-06
Lymph Nodes	Negative	122	76.7296	35	28.6885	1	23	18.8525	1		64	52.459	1
	Positive	37	23.2704	13	35.1351	1	1	2.7027	0.117117	0.045375	23	62.1622	0.967548	0.935192
Histology	Ductal	138	86.7925	41	29.7101	1	21	15.2174	1		76	55.0725	1
	Lobular	17	10.6918	6	35.2941	1	2	11.7647	0.650794	0.617213	9	52.9412	0.809211	0.706179
	Mixed	4	2.51572	1	25	1	1	25	1.95239	0.642075	2	50	1.07895	0.951137
ER	0-74	14	8.80503	2	14.2857	1	2	14.2857	1		10	71.4286	1
	75-100	145	91.195	46	31.7241	1	22	15.1724	0.478284	0.475252	77	53.1034	0.334798	0.169605
PR	0-49	47	29.5597	12	25.5319	1	9	19.1489	1		26	55.3191	1
	50-100	112	70.4403	36	32.1429	1	15	13.3929	0.555442	0.273958	61	54.4643	0.782024	0.546167
HER2	Negative	96	60.3774	24	25	1	7	7.29167	1		65	67.7083	1
	Positive	63	39.6226	24	38.0952	1	17	26.9841	2.42838	0.0965302	22	34.9206	0.338462	0.00432889
